# Supplementary material for: Validated UHPLC Methods for Melatonin Quantification Reveal Regulatory Violations in EU Online Dietary Supplements Commerce
Source: Molecules. 2025 Jun 19;30(12):2647. doi: 10.3390/molecules30122647 (PMC12196456; doi:10.3390/molecules30122647)
Supplement: Supplementary file 1 [file molecules-30-02647-s001.zip]

Archive with 1 entries (1 files):
- molecules-3698655-supplementary.pdf
